# Supplementary material for: Boosting Photoresponse Performance and Stability of Photoelectrochemical Photodetectors by Chemical Bath Depositing Multilayer MoS2 on ZnO Electrode
Source: Nanomaterials (Basel). 2025 Jun 6;15(12):875. doi: 10.3390/nano15120875 (PMC12196496; doi:10.3390/nano15120875)
Supplement: Supplementary file 1 [file nanomaterials-15-00875-s001.zip]

Archive with 1 entries (1 files):
- nanomaterials-3672747-supplementary.pdf
